# Supplementary material for: Ultra-Processed Food Consumption and Its Association with Risk of Obesity, Sedentary Behaviors, and Well-Being in Adolescents
Source: Nutrients. 2024 Nov 8;16(22):3827. doi: 10.3390/nu16223827 (PMC11597557; doi:10.3390/nu16223827)
Supplement: Supplementary file 1 [file nutrients-16-03827-s001.zip]

Archive with 1 entries (1 files):
- nutrients-3298784-supplementary.pdf
